# Supplementary material for: Is It First the Egg or the Shrimp? – Diversity and Variation in Microbial Communities Colonizing Broods of the Vent Shrimp Rimicaris exoculata During Embryonic Development
Source: Front Microbiol. 2019 Apr 17;10:808. doi: 10.3389/fmicb.2019.00808 (PMC6478704; doi:10.3389/fmicb.2019.00808)
Supplement: TABLE S1 — List of samples used in this study. [file Table_1.XLSX]

## Sheet: Feuil1
	List of sample used for Illumina sequencing study
	Vent Site	Lattitude	Longitude	Depth	Sampling Cruise	Sampling date	Sample ID	Developmental Stage	material used for study (organ)
	TAG	26°039’N	44°900’W	3650 m	BICOSE (2014)	28.01.2014	PL07-Peris1-Rimi3	mid	1 egg brood & 1 pleopod
	TAG	26°039’N	44°900’W	3650 m	BICOSE 2 (2018)	05.02.2018	PL02-Peris1-Rimi47	early	1 egg brood & 1 pleopod
						05.02.2018	PL02-Peris1-Rimi48	mid	1 egg brood & 1 pleopod
						10.02.2018	PL05-Peris1-Rimi180	late	1 egg brood & 1 pleopod
						13.02.2018	PL06-Peris1-Rimi181	mid	1 egg brood & 1 pleopod
						16.02.2018	PL09-Peris1-Rimi182	mid	1 egg brood & 1 pleopod
						16.02.2018	PL09-Peris1-Rimi185	mid	1 egg brood & 1 pleopod
						16.02.2018	PL09-Peris1-Rimi186	early	1 egg brood & 1 pleopod
						16.02.2018	PL09-Peris1-Rimi188	early	1 egg brood & 1 pleopod
						17.02.2018	PL10-Peris1-Rimi256	late	1 egg brood & 1 pleopod
						17.02.2018	PL10-Peris1-Rimi257	late	1 egg brood & 1 pleopod
	Snake Pit	23°22’N	44°57’W	3460m	BICOSE 2 (2018)	23.02.2018	PL14-Peris1-Rimi301	early	1 egg brood & 1 pleopod
						23.02.2018	PL14-Peris1-Rimi302	mid	1 egg brood & 1 pleopod
						01.03.2018	PL17-Peris1-Rimi303	early	1 egg brood & 1 pleopod
						04.03.2018	PL20-Peris1-Rimi305	mid	1 egg brood & 1 pleopod
						04.03.2018	PL20-Peris1-Rimi306	late	1 egg brood & 1 pleopod
						04.03.2018	PL20-Peris1-Rimi307	late	1 egg brood & 1 pleopod
						04.03.2018	PL20-Peris1-Rimi308	late	1 egg brood & 1 pleopod
						04.03.2018	PL20-Peris1-Rimi309	early	1 egg brood & 1 pleopod
						04.03.2018	PL20-Peris1-Rimi311	mid	1 egg brood & 1 pleopod
	List of samples used for SEM study
	Vent Site	Lattitude	Longitude	Depth	Sampling Cruise	Sampling date	Sample ID	Developmental Stage	material used for study (organ)
	TAG	26°039’N	44°900’W	3650 m	BICOSE (2014)	29.01.2014	PL08-Peris1-Rimi1	late	egg & pleopod
						02.02.2014	PL10-Peris3-Rimi8	mid	egg
						03.02.2014	PL12-Peris3-Rimi6	early	egg & pleopod
						03.02.2014	PL12-Peris2-Rimi3	late	egg
						03.02.2014	PL12-Peris2-Rimi5	mid	egg & pleopod
						03.02.2014	PL12-Peris2-Rimi13	early	egg & pleopod
	Snake Pit	23°22’N	44°57’W	3460m	BICOSE (2014)	22.01.2014	PL04-Peris1-Rimi18	early	egg
						23.01.2013	PL04-Peris3-Rimi6	mid	egg
						23.01.2014	PL04-Peris3-Rimi5	mid	egg
						24.01.2014	PL05-Peris1-Rimi1	late	pleopod
						24.01.2014	PL05-Peris1-Rimi3	late	egg & pleopod
	List of samples used for FISH study
	Vent Site	Lattitude	Longitude	Depth	Sampling Cruise	Sampling date	Sample ID	Developmental Stage	material used for study (organ)
	Snake Pit	23°22’N	44°57’W	3460m	BICOSE (2014)	23.01.2014	PL04-Peris3-Rimi5	mid	egg
						24.01.2014	PL05-Peris1-Rimi4	late	egg
	TAG	26°039’N	44°900’W	3650 m	BICOSE (2014)	28.01.2014	PL07-Peris3-Rimi5	early	egg
						29.01.2014	PL08-Peris1-Rimi1	late	egg
						03.02.2014	PL12-Peris1-Rimi3	late	egg
						03.02.2014	PL12-Peris2-Rimi14	early	egg
	TAG	26°039’N	44°900’W	3650 m	BICOSE 2 (2018)	17.02.2018	PL10-Peris1-Rimi256	late	egg
						17.02.2018	PL10-Peris1-Rimi257	late	egg
	Snake Pit	23°22’N	44°57’W	3460m	BICOSE 2 (2018)	04.03.2018	PL20-Peris1-Rimi307	late	egg
