# Supplementary material for: Is It First the Egg or the Shrimp? – Diversity and Variation in Microbial Communities Colonizing Broods of the Vent Shrimp Rimicaris exoculata During Embryonic Development
Source: Front Microbiol. 2019 Apr 17;10:808. doi: 10.3389/fmicb.2019.00808 (PMC6478704; doi:10.3389/fmicb.2019.00808)
Supplement: TABLE S2 — List of FISH probes used in this study. [file Table_2.XLSX]

## Sheet: Feuil1
	Phylotype	Probe	Probe sequence (5'-3')	Position (rRNA genes)	% Formamide	Hybridization T°	Washing T°	Reference
	Eubacteria	Eub338	GCTGCCTCCCGTAGGAGT	338 (16S)	30-40	46 °C	48 °C	Amann et al. (1990)
	Epsilonbacteraeota	Epsi914	GGTCCCCGTCTATTCCTT	914 (16S)	30-40	46 °C	48 °C	Loy et al. (2003)
	Gammaproteobacteria	GAM42a	GCCTTCCCACATCGTTT	1027 (23S)	30-40	46 °C	48 °C	Manz et al., (1992)
	Nonsense	Non338	ACTCCTACGGGAGGCAGC	338 (16S)	30-40	46 °C	48 °C	Wallner et al., (1993)
	Zetaproteobacteria	Zeta123	ACTGATGGGCAGGTAACCACG	123 (16S)	55	35 °C	37 °C	Kato et al., (2009)
