# Supplementary material for: Is It First the Egg or the Shrimp? – Diversity and Variation in Microbial Communities Colonizing Broods of the Vent Shrimp Rimicaris exoculata During Embryonic Development
Source: Front Microbiol. 2019 Apr 17;10:808. doi: 10.3389/fmicb.2019.00808 (PMC6478704; doi:10.3389/fmicb.2019.00808)
Supplement: TABLE S3 — PERMANOVA analysis. [file Table_3.XLSX]

## Sheet: Feuil1
Comparaison between all samples
PERMANOVA	R2	p-value
Eggs vs Pleopods	0.23313	0.0001*
TAG vs Snake Pit	0.19545	0.0001*
Developmental stages	0.14829	0.0001*
Pairwise PERMANOVA	R2	p-value
early vs mid	0.09050724	0.030*
mid vs late	0.09711246	0.024*
early vs late	0.1966454	0.001*
Comparaison between egg samples only
PERMANOVA	R2	p-value
TAG vs Snake Pit	0.29109	0.0001*
Developmental stages	0.26274	0.0039*
Pairwise PERMANOVA	R2	p-value
early vs mid	0.1863760	0.026*
mid vs late	0.1555743	0.079
early vs late	0.2993691	0.014*
Comparaison between pleopods samples only
PERMANOVA	R2	p-value
TAG vs Snake Pit	0.31645	0.0002*
Developmental stages	0.30758	0.004*
Pairwise PERMANOVA	R2	p-value
early vs mid	0.1460187	0.111
mid vs late	0.211222	0.051
early vs late	0.3794381	0.009*
Notes on Methods :
All PERMANOVA were performed with 9999 permutations using the adonis function of the Vegan package (Oksanen et al. 2008).
Multilevel comparisons for the developmental stage condition were performed with the pairwise adonis function in R (Arbizu, 2017).
Homogeneity of the samples was tested using the betadisper function of the Vegan package (Oksanen et al. 2008).
